# Supplementary material for: Lipidomics Revealed Plasma Phospholipid Profile Differences between Deceased and Recovered COVID-19 Patients
Source: Biomolecules. 2022 Oct 15;12(10):1488. doi: 10.3390/biom12101488 (PMC9599609; doi:10.3390/biom12101488)
Supplement: Supplementary file 1 [file biomolecules-12-01488-s001.zip]

Archive with 1 entries (1 files):
- biomolecules-1902778-supplementary.pdf
